# Supplementary material for: Surface Plasmon Effect Dominated High-Performance Triboelectric Nanogenerator for Traditional Chinese Medicine Acupuncture
Source: Research (Wash D C). 2022 Oct 7;2022:9765634. doi: 10.34133/2022/9765634 (PMC9575470; doi:10.34133/2022/9765634)
Supplement: Supplementary Materials — are all available. Figure S1: The fabrication of P-TENG. Figure S2: The Ag NPs doping into the PDMS. Figure S3: The simulation of the surface plasmon effect from Ag and Ag@SiO2. Figure S4: The output performance of TENG doping Ag. Figure S5: The output power of conventional TENG. Figure S6: Study on improving the output performance of TENG by surface plasmon resonance. Figure S7: The output performance demonstration for P-TENG. Figure S8: The stimulation from electroacupuncture instruments and TENG with transformer. Figure S9: The record of the volunteers for electric acupuncture. Figure S10: The fabrication process of the Ag@SiO2 nanoparticles. Table S1: The optimized reaction conditions of shell thickness. Video S1: The surface plasma effect is utilized to boost the output performance of the TENG. Video S2: 300 LEDs are lighted via the high performance TENG. Video S3: A self-powered wireless sensing system is realized. Video S4: Doctor operates the process of acupuncture. Video S5: The electroacupuncture dominated by the P-TENG. [file 9765634.f1.zip]

Archive with 6 entries (6 files):
- Supplementary Materials.docx
- Supplementary Video S1.mp4
- Supplementary Video S2.mp4
- Supplementary Video S3.mp4
- Supplementary Video S4.mp4
- Supplementary Video S5_.mp4
